# Supplementary material for: Addressing antimicrobial resistance through community engagement: a framework for developing contextually relevant and impactful behaviour change interventions
Source: JAC Antimicrob Resist. 2023 Nov 24;5(6):dlad124. doi: 10.1093/jacamr/dlad124 (PMC10673675; doi:10.1093/jacamr/dlad124)
Supplement: dlad124_Supplementary_Data [file dlad124_supplementary_data.zip]

Archive with 2 entries (2 files):
- Singular Framework Case Study .docx
- Supplementary files.docx
